# Supplementary material for: Producing Freestanding Single-Crystal BaTiO3 Films through Full-Solution Deposition
Source: Nanomaterials (Basel). 2024 Sep 7;14(17):1456. doi: 10.3390/nano14171456 (PMC11396833; doi:10.3390/nano14171456)
Supplement: Supplementary file 1 [file nanomaterials-14-01456-s001.zip]

Archive with 1 entries (1 files):
- nanomaterials-3182699-supplementary.pdf
